# Supplementary material for: Structural basis for ryanodine receptor type 2 leak in heart failure and arrhythmogenic disorders
Source: Nat Commun. 2024 Sep 15;15:8080. doi: 10.1038/s41467-024-51791-y (PMC11402997; doi:10.1038/s41467-024-51791-y)
Supplement: Supplementary file 9 — Source Data [file 41467_2024_51791_MOESM9_ESM.xlsx]

## Sheet: Figure 1c
	RSMD Norm. Proj.
PKA	0.11
Control	0.11
+ ARM210	-0.08
+ NOC/GSH	0.13
+ Rapamycin	0.3

## Sheet: Figure 2
	RSMD Norm. Proj.
	Control	+ ARM210
R2474S	0.43	0.29
R420Q	0.31	0.12
R420W	0.14	-0.05
S2808D	0.11	-0.08

## Sheet: Figure 4a
	Calstabin-2/RyR2 (pmol/pmol)
	5 nM		10 nM		50 nM		100 nM		500 nM		1000 nM
Time (min)	replicate 1	replicate 2	replicate 1	replicate 2	replicate 1	replicate 2	replicate 1	replicate 2	replicate 1	replicate 2	replicate 1	replicate 2
1	0.03	0.01	0.02	0.02	0.08	0.1	0.1	0.3	0.9	1.1	1.1	1.5
5	0.03	0.03	0.08	0.06	0.44	0.4	0.9	0.7	2.9	2.5	3.4	3
10	0.06	0.04	0.15	0.11	0.6	0.8	1.21	1.33	3	3.4	3.4	3.8
20	0.07	0.09	0.18	0.24	1.11	0.89	1.81	1.65	3.5	3.1	3.7	3.5
30	0.09	0.1	0.28	0.24	1.4	1.3	1.75	2.05	3.4	3.2	3.4	3.8
60	0.14	0.18	0.39	0.33	1.2	1.4	2.2	1.8	3.1	3.5	3.5	3.9

## Sheet: Figure 4d
	Onset Age Average
Kd	mean	SD
232	7.4	4.5
185	8.7	4.8
160	14.1	11.1
183	14.9	10
168	20.1	7.3
151	29.7	20.6
155	36	26.9
105	60

## Sheet: Figure 4e
	Onset Age Average
Koff (min-1)	mean	SD
0.095	7.4	4.5
0.076	8.7	4.8
0.075	14.1	11.1
0.0789	14.9	10
0.071	20.1	7.3
0.061	29.7	20.6
0.064	36	26.9
0.043	60

## Sheet: Figure 5a
	Population (%)
	primed	open
control	27	73
+ CaM	61	39

## Sheet: Figure 5d
	RSMD Norm. Proj.
	Control	+ CaM
primed	0.51	0.23
open	1.2	0.92

## Sheet: Sup Fig 1e
	open probability
	H89	8-Br-cAMP
replicate 1	0.008	0.007
replicate 2	0.006	0.009
replicate 3	0.011	0.012
replicate 4	0.008	0.014

## Sheet: Sup Fig 7b
	RyR2-R420Q
Lysate	1
Membr. prep	1.76955
Q Input	2.26121
Q Eluate/GSTtrap Input	2.66885
GSTtrap Eluate	3.37916
Pλ 30min	10.9365
SEC Eluate	11.1936

## Sheet: Sup Fig 7d
	RyR2-R420W
Lysate	1
Membr. prep	1.10487
Q Input	1.17053
Q Eluate 1	1.07481
Q Eluate 2	1.36658
GSTtrap input	1.37155
GSTtrap Eluate	1.39161
PKA 30min	1.86811
SEC Input	1.62516
SEC Eluate	1.70393
Final sample	1.66464
